# Supplementary material for: Synthesis and Chemopreventive Potential of 5-FU/Genistein Hybrids on Colorectal Cancer Cells
Source: Pharmaceuticals (Basel). 2022 Oct 21;15(10):1299. doi: 10.3390/ph15101299 (PMC9606943; doi:10.3390/ph15101299)
Supplement: Supplementary file 1 [file pharmaceuticals-15-01299-s001.zip]

Archive with 1 entries (1 files):
- pharmaceuticals-1868305-Supplementary .pdf
